# Supplementary material for: A multivariate hierarchical Bayesian approach to measuring agreement in repeated measurement method comparison studies
Source: BMC Med Res Methodol. 2009 Jan 22;9:6. doi: 10.1186/1471-2288-9-6 (PMC2645135; doi:10.1186/1471-2288-9-6)
Supplement: Additional file 1 — MS-EXCEL sheet of the data used for the two examples. This is a MS-EXCEL 97–2003 file that includes two sheets (Example 1 and Example 2) which contain the data used for the examples. The sheet entitled Example 1 gives the systolic blood pressure measurements made simultaneously by two observers (J and R) and an automatic blood pressure machine (S), each making three observations in quick succession. The sheet entitled Example 2 gives step count for 9 pre-school children (aged between 3–5 years) ambulating along a straight 29 metre line at three different speeds ("walk slowly like a snail", "walk normally", "run") measured simultaneously by an observer and from three separate pedometers placed on the left and right hip and on the back of each child. [file 1471-2288-9-6-S1.xls]

## Sheet: Example 1
ID	Rep	J	R	S
1	1	100	98	122
1	2	106	98	128
1	3	107	111	124
2	1	108	108	121
2	2	110	112	127
2	3	108	110	128
3	1	76	76	95
3	2	84	88	94
3	3	82	82	98
4	1	108	110	127
4	2	104	100	127
4	3	104	106	135
5	1	124	128	140
5	2	112	112	131
5	3	112	114	124
6	1	122	124	139
6	2	140	140	142
6	3	124	126	136
7	1	116	118	122
7	2	108	110	112
7	3	102	102	112
8	1	114	112	130
8	2	110	108	129
8	3	112	112	135
9	1	100	100	119
9	2	108	106	122
9	3	112	112	122
10	1	108	108	126
10	2	92	98	113
10	3	100	100	111
11	1	100	102	107
11	2	106	108	113
11	3	104	106	111
12	1	108	108	123
12	2	112	116	125
12	3	122	120	125
13	1	112	114	131
13	2	112	112	129
13	3	110	110	122
14	1	104	104	123
14	2	108	108	126
14	3	104	104	114
15	1	106	104	127
15	2	108	106	119
15	3	102	102	126
16	1	122	118	142
16	2	122	122	133
16	3	114	114	137
17	1	100	102	104
17	2	102	102	116
17	3	102	100	115
18	1	118	116	117
18	2	118	118	113
18	3	120	118	112
19	1	140	138	139
19	2	134	136	127
19	3	138	134	113
20	1	150	148	143
20	2	148	146	155
20	3	144	144	133
21	1	166	164	181
21	2	154	154	170
21	3	154	148	166
22	1	148	136	149
22	2	156	154	156
22	3	134	132	140
23	1	174	170	173
23	2	172	170	170
23	3	166	164	154
24	1	174	174	160
24	2	166	166	155
24	3	150	154	170
25	1	140	140	158
25	2	144	144	152
25	3	144	144	154
26	1	128	128	139
26	2	134	134	144
26	3	130	130	141
27	1	146	146	153
27	2	138	138	150
27	3	140	138	154
28	1	146	146	138
28	2	152	152	144
28	3	148	148	131
29	1	220	220	228
29	2	218	218	228
29	3	220	220	226
30	1	208	204	190
30	2	200	200	183
30	3	192	190	184
31	1	94	94	103
31	2	84	84	99
31	3	86	88	106
32	1	114	112	131
32	2	124	126	131
32	3	116	118	124
33	1	126	124	131
33	2	120	120	123
33	3	122	120	124
34	1	124	126	126
34	2	124	126	129
34	3	132	120	125
35	1	110	110	121
35	2	120	122	114
35	3	128	126	125
36	1	90	88	97
36	2	90	88	94
36	3	94	94	96
37	1	106	106	116
37	2	106	108	121
37	3	110	110	127
38	1	218	218	215
38	2	202	200	201
38	3	208	206	207
39	1	130	128	141
39	2	128	126	133
39	3	130	128	146
40	1	136	136	153
40	2	136	138	143
40	3	130	128	138
41	1	100	100	113
41	2	96	96	107
41	3	88	86	102
42	1	100	100	109
42	2	98	98	105
42	3	88	88	97
43	1	124	126	145
43	2	116	116	102
43	3	122	122	137
44	1	164	164	192
44	2	168	168	178
44	3	154	154	171
45	1	100	100	112
45	2	102	104	116
45	3	100	102	116
46	1	136	136	152
46	2	126	124	144
46	3	122	122	147
47	1	114	114	141
47	2	108	108	141
47	3	122	122	137
48	1	148	146	206
48	2	120	130	188
48	3	132	132	166
49	1	160	160	151
49	2	150	152	147
49	3	148	146	136
50	1	84	86	112
50	2	92	92	125
50	3	98	98	124
51	1	156	156	162
51	2	162	158	165
51	3	152	152	189
52	1	110	108	117
52	2	98	100	118
52	3	98	98	109
53	1	100	100	119
53	2	106	108	131
53	3	106	108	124
54	1	100	100	136
54	2	102	102	116
54	3	94	96	113
55	1	86	88	112
55	2	74	76	115
55	3	76	76	104
56	1	106	106	120
56	2	100	100	118
56	3	110	108	132
57	1	108	106	117
57	2	110	118	118
57	3	106	106	115
58	1	168	170	194
58	2	188	188	191
58	3	178	182	196
59	1	166	164	167
59	2	150	150	160
59	3	154	154	161
60	1	146	144	173
60	2	142	142	161
60	3	132	130	154
61	1	204	206	228
61	2	198	198	218
61	3	188	188	189
62	1	96	96	77
62	2	94	94	89
62	3	86	84	101
63	1	134	132	154
63	2	126	126	156
63	3	124	124	141
64	1	138	140	154
64	2	144	142	155
64	3	140	138	148
65	1	134	136	145
65	2	136	134	154
65	3	142	140	166
66	1	156	156	200
66	2	160	162	180
66	3	154	156	179
67	1	124	122	188
67	2	138	140	147
67	3	138	136	139
68	1	114	112	149
68	2	110	114	217
68	3	114	114	192
69	1	112	112	136
69	2	116	114	132
69	3	122	124	133
70	1	112	114	128
70	2	116	114	125
70	3	134	136	142
71	1	202	200	204
71	2	220	220	222
71	3	228	226	224
72	1	132	134	184
72	2	136	136	187
72	3	134	132	192
73	1	158	158	163
73	2	162	164	160
73	3	152	150	152
74	1	88	90	93
74	2	76	76	88
74	3	88	86	88
75	1	170	172	178
75	2	174	174	181
75	3	176	178	181
76	1	182	184	202
76	2	176	174	199
76	3	180	178	195
77	1	112	112	162
77	2	114	112	166
77	3	124	126	148
78	1	120	118	227
78	2	118	116	227
78	3	120	120	219
79	1	110	110	133
79	2	108	108	127
79	3	106	106	126
80	1	112	112	202
80	2	112	110	190
80	3	106	106	213
81	1	154	156	158
81	2	134	136	121
81	3	130	132	134
82	1	116	118	124
82	2	112	114	149
82	3	94	96	137
83	1	108	106	114
83	2	110	110	118
83	3	114	114	126
84	1	106	104	137
84	2	98	100	135
84	3	100	100	134
85	1	122	122	121
85	2	112	114	123
85	3	112	114	128

## Sheet: Example 2
Subject	Pace	Observer	Left hip	Right hip	Back
1	Normal	40	50	49	56
1	Running	43	49	50	49
1	Slow walk	70	54	48	53
2	Normal	63	65	60	57
2	Running	43	45	45	48
2	Slow walk	75	69	71	72
3	Normal	63	62	72	67
3	Running	52	48	47	45
3	Slow walk	56	67	69	70
4	Normal	80	76	85	91
4	Running	42	38	41	41
4	Slow walk	78	69	79	81
5	Normal	60	61	59	63
5	Running	46	49	49	53
5	Slow walk	66	58	64	74
6	Normal	58	62	61	65
6	Running	50	47	52	58
6	Slow walk	73	68	77	75
7	Normal	57	61	61	58
7	Running	63	66	66	66
7	Slow walk	66	68	70	66
8	Normal	58	71	54	62
8	Running	44	48	48	46
8	Slow walk	64	67	54	67
9	Normal	69	73	72	73
9	Running	42	44	45	49
9	Slow walk	81	73	80	70
